# Supplementary material for: Notoginsenoside R1 Ameliorates Cardiac Lipotoxicity Through AMPK Signaling Pathway
Source: Front Pharmacol. 2022 Mar 17;13:864326. doi: 10.3389/fphar.2022.864326 (PMC8968201; doi:10.3389/fphar.2022.864326)
Supplement: Supplementary file 1 [file DataSheet3.ZIP]

Archive with 3 entries (3 files):
- CPT-1A.tif
- Figure 5B-2.pptx
- SPTLC2.tif
