# Supplementary material for: Notoginsenoside R1 Ameliorates Cardiac Lipotoxicity Through AMPK Signaling Pathway
Source: Front Pharmacol. 2022 Mar 17;13:864326. doi: 10.3389/fphar.2022.864326 (PMC8968201; doi:10.3389/fphar.2022.864326)
Supplement: Supplementary file 2 [file DataSheet11.ZIP]

Archive with 26 entries (20 files):
- Fig 6A/
- Fig 6A/Control/
- Fig 6A/Control/c_0018_T001.tif
- Fig 6A/Control/Control-PI.tif
- Fig 6A/Control/Merge.tif
- Fig 6A/Fig 6A.tif
- Fig 6A/Fig 6A.xlsx
- Fig 6A/Model/
- Fig 6A/Model/Merge.tif
- Fig 6A/Model/Model-Hoechst.tif
- Fig 6A/Model/Model-PI.tif
- Fig 6A/NGR1+Compound C/
- Fig 6A/NGR1+Compound C/Merge.tif
- Fig 6A/NGR1+Compound C/NGR1+Compound C-Hoechst.tif
- Fig 6A/NGR1+Compound C/NGR1+Compound C-PI.tif
- Fig 6A/NGR1/
- Fig 6A/NGR1/Merge.tif
- Fig 6A/NGR1/NGR1-Hoechst.tif
- Fig 6A/NGR1/NGR1-PI.tif
- Fig 6B/
- Fig 6B/Control.tif
- Fig 6B/Fig 6B.tif
- Fig 6B/Fig 6B.xlsx
- Fig 6B/Model.tif
- Fig 6B/NGR1+Compound C.tif
- Fig 6B/NGR1.tif
