# Supplementary material for: Notoginsenoside R1 Ameliorates Cardiac Lipotoxicity Through AMPK Signaling Pathway
Source: Front Pharmacol. 2022 Mar 17;13:864326. doi: 10.3389/fphar.2022.864326 (PMC8968201; doi:10.3389/fphar.2022.864326)
Supplement: Supplementary file 2 [file DataSheet11.ZIP › Fig 6A/Fig 6A.xlsx]

## Sheet: Results-PI
	Area	Mean	IntDen	%Area	RawIntDen
1	0.002	119.885	0.263	5.228	26289406	Model
2	0.003	88.884	0.23	6.169	22997376
3	0.002	88.443	0.175	4.729	17543819
4	0.000786	120.875	0.095	1.874	9502235	Control
5	0.000835	127.486	0.106	1.99	10640903
6	0.000852	98.823	0.084	2.031	8418141
7	0.000868	125.469	0.109	2.069	10887193	NGR1
8	0.000912	126.386	0.115	2.175	11530852
9	0.001	118.863	0.124	2.484	12382881
10	0.002	170.501	0.314	4.388	31379806	NGR1+Compound C
11	0.002	125.728	0.239	4.531	23892057
12	0.002	127.328	0.301	5.636	30098419
	Control	Model	NGR1	NGR1+Compound C
	1.874	5.228	2.069	4.388
	1.99	6.169	2.175	4.531
	2.031	4.729	2.484	5.636
