# Supplementary material for: Notoginsenoside R1 Ameliorates Cardiac Lipotoxicity Through AMPK Signaling Pathway
Source: Front Pharmacol. 2022 Mar 17;13:864326. doi: 10.3389/fphar.2022.864326 (PMC8968201; doi:10.3389/fphar.2022.864326)
Supplement: Supplementary file 2 [file DataSheet11.ZIP › Fig 6B/Fig 6B.xlsx]

## Sheet: Sheet1
		Area	Mean	IntDen	%Area	RawIntDen
	1	0.006	101.252	0.658	15.487	65772244	Model
	2	0.007	114.548	0.824	17.158	82435302
	3	0.006	121.123	0.732	14.413	73223956
	4	0.003	33.893	0.101	7.11	10107129	Control
	5	0.005	47.136	0.244	12.352	24419484
	6	0.004	50.292	0.214	10.134	21377324
	7	0.002	65.084	0.112	4.09	11165245	NGR1
	8	0.002	63.514	0.121	4.535	12080506
	9	0.002	60.649	0.097	3.808	9686420
	10	0.002	85.674	0.155	4.3	15452097	NGR1+Compound C
	11	0.002	72.77	0.134	4.383	13377190
	12	0.006	104.378	0.62	14.16	61992578
		Control	Model	NGR1	NGR1+Compound C
		33.893	101.252	65.084	85.674
		47.136	114.548	63.514	72.77
		50.292	121.123	60.649	104.378
