# Supplementary material for: Notoginsenoside R1 Ameliorates Cardiac Lipotoxicity Through AMPK Signaling Pathway
Source: Front Pharmacol. 2022 Mar 17;13:864326. doi: 10.3389/fphar.2022.864326 (PMC8968201; doi:10.3389/fphar.2022.864326)
Supplement: Supplementary file 3 [file DataSheet8.ZIP]

Archive with 17 entries (13 files):
- Fig 1D/
- Fig 1D/20x/
- Fig 1D/20x/Fig 1D Model masson_20.0x.jpg
- Fig 1D/20x/Fig 1D NGR1 masson_20.0x.bmp
- Fig 1D/20x/Fig 1D Sham masson_20.0x.jpg
- Fig 1D/20x/Fig 1D Simvastatin masson_20.0x.jpg
- Fig 1D/40x/
- Fig 1D/40x/Fig 1D Model masson_40.0x.jpg
- Fig 1D/40x/Fig 1D NGR1  masson_40.0x.jpg
- Fig 1D/40x/Fig 1D Sham  masson_40.0x.jpg
- Fig 1D/40x/Fig 1D Simvastatin masson_40.0x.jpg
- Fig 1D/CVF.tif
- Fig 1D/Results-Masson.xls
- Fig 1E-F/
- Fig 1E-F/CK-MB.tif
- Fig 1E-F/cTnI.tif
- Fig 1E-F/Fig 1E-F.xlsx
