# Supplementary material for: Notoginsenoside R1 Ameliorates Cardiac Lipotoxicity Through AMPK Signaling Pathway
Source: Front Pharmacol. 2022 Mar 17;13:864326. doi: 10.3389/fphar.2022.864326 (PMC8968201; doi:10.3389/fphar.2022.864326)
Supplement: Supplementary file 3 [file DataSheet8.ZIP › Fig 1D/Results-Masson.xls]

	Area	Mean	IntDen	%Area	RawIntDen
1	661849	131.87	87278137	34.961	87278137	Model
2	616024	138.577	85366545	32.54	85366545
3	587027	143.202	84063196	31.008	84063196
4	390638	101.285	39565629	20.635	39565629	NGR1
5	314434	112.602	35406051	16.609	35406051
6	394835	103.7	40944534	20.856	40944534
7	266375	126.403	33670487	14.071	33670487	Simvastatin
8	336524	141.134	47494977	17.776	47494977
9	350835	147.585	51777879	18.532	51777879
10	11360	153.128	1739533	0.6	1739533	Sham
11	26678	147.314	3930041	1.409	3930041
12	69060	141.909	9800242	3.648	9800242
	Sham	Model	NGR1	Simvastatin
	0.6	34.961	20.635	14.071
	1.409	32.54	16.609	17.776
	3.648	31.008	20.856	18.532
