# Supplementary material for: Notoginsenoside R1 Ameliorates Cardiac Lipotoxicity Through AMPK Signaling Pathway
Source: Front Pharmacol. 2022 Mar 17;13:864326. doi: 10.3389/fphar.2022.864326 (PMC8968201; doi:10.3389/fphar.2022.864326)
Supplement: Supplementary file 3 [file DataSheet8.ZIP › Fig 1E-F/Fig 1E-F.xlsx]

## Sheet: Sheet1
Fig 1E
	Sham	Model	NGR1	Simvastatin
CK-MB	75.1	90.6	51.9	42.8
	75.5	103.9	51.8	40.8
	39.3	49.3	49.5	46.1
	40.1	82.7	48.1	39.2
	45.4	98.5	38.9	41.4
Fig 1F
	Sham	Model	NGR1	Simvastatin
cTnI	162.868	748.06	247.947	359.795
	215.62	545.645	191.941	267.461
	138.117	701.285	236.615	440.31
	252.233	721.165	160.536	413.945
	207.068	380.786	284.397	339.177
