# Supplementary material for: Notoginsenoside R1 Ameliorates Cardiac Lipotoxicity Through AMPK Signaling Pathway
Source: Front Pharmacol. 2022 Mar 17;13:864326. doi: 10.3389/fphar.2022.864326 (PMC8968201; doi:10.3389/fphar.2022.864326)
Supplement: Supplementary file 4 [file DataSheet9.ZIP]

Archive with 26 entries (19 files):
- Figure 2/
- Figure 2/Ceramide.tif
- Figure 2/CHOL.tif
- Figure 2/DAG.tif
- Figure 2/Figure 2.xlsx
- Figure 2/HDL-C.tif
- Figure 2/LDL-C.tif
- Figure 2/NEFA-C.tif
- Figure 2/NEFA-H.tif
- Figure 2/TG.tif
- Figure 4/
- Figure 4/Fig 4A/
- Figure 4/Fig 4A/Fig 4A.tif
- Figure 4/Fig 4A/三七皂苷R1.docx
- Figure 4/Fig 4B/
- Figure 4/Fig 4B/Fig 4B.tif
- Figure 4/Fig 4B/Fig 4B.xlsx
- Figure 4/Fig 4C/
- Figure 4/Fig 4C/Fig 4C.tif
- Figure 4/Fig 4C/Fig 4C.xlsx
- Figure 4/Fig 4D/
- Figure 4/Fig 4D/Fig 4D.tif
- Figure 4/Fig 4D/Fig 4D.xlsx
- Figure 4/Fig 4D/Figure 4D.tif
- Figure 7/
- Figure 7/Figure 7.tif
