# Supplementary material for: Notoginsenoside R1 Ameliorates Cardiac Lipotoxicity Through AMPK Signaling Pathway
Source: Front Pharmacol. 2022 Mar 17;13:864326. doi: 10.3389/fphar.2022.864326 (PMC8968201; doi:10.3389/fphar.2022.864326)
Supplement: Supplementary file 4 [file DataSheet9.ZIP › Figure 2/Figure 2.xlsx]

## Sheet: Sheet1
Fig 2A
	Sham	Model	NGR1	Simvastatin
Ceramide	10.8926	12.4135	10.5659	11.3932
	11.3458	13.7698	11.0031	11.1052
	10.308	12.4146	11.2041	11.3985
	11.1264	14.7596	11.6138	11.1173
	11.073	12.342	11.4474	11.4253
Fig 2B
	Sham	Model	NGR1	Simvastatin
DAG	8.33081	11.2048	8.50565	8.71746
	8.86638	11.5654	9.73155	9.16693
	8.78679	12.2105	9.19355	10.1422
	9.5937	12.3439	9.10961	9.6122
	7.45869	12.6072	9.59164	10.1856
Fig 2C
	Sham	Model	NGR1	Simvastatin
NEFA	0.024655	0.031311	0.012101	0.024323
	0.012878	0.035024	0.012605	0.025282
	0.022407	0.032452	0.016178	0.021832
	0.02586	0.035475	0.015269	0.026459
	0.02133	0.02751	0.021693	0.021837
Fig 2D
	Sham	Model	NGR1	Simvastatin
TG	0.58	1.42	1.47	0.95
	0.64	1.59	1.21	0.97
	0.67	2.64	0.23	1.23
	0.58	1.18	0.91	1.36
	0.54	3.46	0.62	0.75
Fig 2E
	Sham	Model	NGR1	Simvastatin
CHOL	3.68	5.76	3.14	2.01
	4.07	4.69	3.58	3.92
	3.64	4.92	3.61	3.59
	4.68	4.73	4.21	3.65
	2.77	4.88	3.92	4.51
Fig 2F
	Sham	Model	NGR1	Simvastatin
HDL-C	3.42	2.26	2.6	2.98
	2.64	2.05	2.86	2.67
	2.99	1.88	3.49	2.52
	2.47	2.73	3.18	3.33
	3.01	1.33	3.47	2.5
Fig 2G
	Sham	Model	NGR1	Simvastatin
LDL-C	0.22	0.28	0.22	0.29
	0.11	0.38	0.21	0.25
	0.12	0.29	0.25	0.17
	0.16	0.25	0.14	0.25
	0.21	0.32	0.26	0.18
Fig 2H
	Sham	Model	NGR1	Simvastatin
NEFA	1.01	2.11	1.6	1.3
	1.12	1.85	1.56	1.22
	1.19	1.5	1.25	1.48
	1.4	1.91	1.27	1.91
	0.99	3.14	1.29	1.5
