# Supplementary material for: Notoginsenoside R1 Ameliorates Cardiac Lipotoxicity Through AMPK Signaling Pathway
Source: Front Pharmacol. 2022 Mar 17;13:864326. doi: 10.3389/fphar.2022.864326 (PMC8968201; doi:10.3389/fphar.2022.864326)
Supplement: Supplementary file 4 [file DataSheet9.ZIP › Figure 4/Fig 4B/Fig 4B.xlsx]

## Sheet: Sheet1
	C	1%BSA-DMEM	50 μM	100 μM	200 μM	400 μM	800 μM
	1.0572	1.1381	1.0546	0.8678	0.5991	0.2275	0.2241
	1.1087	1.1697	1.0825	0.8258	0.5746	0.2174	0.2235
	1.135	1.1456	0.9762	0.8854	0.5981	0.2214	0.2246
	1.1288	1.0978	1.0982	0.8828	0.604	0.2208	0.2166
	1.1086	1.2001	1.1036	0.8394	0.5387	0.2114	0.221
	1.1614	1.1765	1.0927	0.927	0.583	0.2044	0.2126
	1.11662
	p	C	1%BSA-DMEM	50 μM	100 μM	200 μM	400 μM	800 μM
	1.11662	0.946789	1.01924	0.94446	0.777169	0.536531	0.20374	0.200696
	1.11662	0.99291	1.04754	0.969446	0.739556	0.51459	0.194695	0.200158
	1.11662	1.01646	1.02596	0.874248	0.792931	0.535636	0.198278	0.201143
	1.11662	1.01091	0.983148	0.983507	0.790603	0.54092	0.19774	0.193979
	1.11662	0.992821	1.07476	0.988343	0.751735	0.48244	0.189322	0.197919
	1.11662	1.04011	1.05363	0.978581	0.830186	0.522113	0.183053	0.190397
