# Supplementary material for: Notoginsenoside R1 Ameliorates Cardiac Lipotoxicity Through AMPK Signaling Pathway
Source: Front Pharmacol. 2022 Mar 17;13:864326. doi: 10.3389/fphar.2022.864326 (PMC8968201; doi:10.3389/fphar.2022.864326)
Supplement: Supplementary file 4 [file DataSheet9.ZIP › Figure 4/Fig 4C/Fig 4C.xlsx]

## Sheet: Sheet1
			Control	2.5 μM	5 μM	10 μM	20 μM	40 μM	60 μM	80 μM	100 μM
			1.5698	1.9326	1.8675	2.1553	1.8188	1.8666	1.9689	2.2227	1.9957
			1.7032	2.2886	2.184	2.2494	2.1447	2.0098	2.0336	2.0881	2.4449
			2.1382	2.272	2.3536	2.0981	1.8796	2.3	2.0048	2.1599	2.4801
			1.8595	2.637	2.3532	2.3175	2.3799	2.0931	2.1137	2.1383	1.8855
			2.0044	2.6554	1.458	2.3995	2.0381	2.027	2.0585	2.2596	2.4137
			2.2416	2.1482	2.4986	2.2754	2.3443	1.8186	1.9131	2.4307	2.2356
			Control	2.5 μM	5 μM	10 μM	20 μM	40 μM	60 μM	80 μM	100 μM
		1.91945	0.817838	1.00685	0.972935	1.12287	0.947563	0.972466	1.02576	1.15799	1.03972
		1.91945	0.887338	1.19232	1.13783	1.1719	1.11735	1.04707	1.05947	1.08786	1.27375
		1.91945	1.11396	1.18367	1.22618	1.09307	0.979239	1.19826	1.04447	1.12527	1.29209
		1.91945	0.968767	1.37383	1.22598	1.20738	1.23989	1.09047	1.1012	1.11402	0.982313
		1.91945	1.04426	1.38342	0.759593	1.2501	1.06181	1.05603	1.07244	1.17721	1.2575
		1.91945	1.16783	1.11917	1.30173	1.18544	1.22134	0.947459	0.996692	1.26635	1.16471
