# Supplementary material for: Notoginsenoside R1 Ameliorates Cardiac Lipotoxicity Through AMPK Signaling Pathway
Source: Front Pharmacol. 2022 Mar 17;13:864326. doi: 10.3389/fphar.2022.864326 (PMC8968201; doi:10.3389/fphar.2022.864326)
Supplement: Supplementary file 4 [file DataSheet9.ZIP › Figure 4/Fig 4D/Fig 4D.xlsx]

## Sheet: Sheet1
	Control	Model	2.5 μM	5 μM	10 μM	20 μM	40 μM	60 μM	80 μM
	1.5806	1.2611	0.0584	0.0578	0.0597	0.0781	0.0719	0.0644	0.0638
	1.629	1.3638	1.2231	1.2837	1.3077	1.2168	1.4681	1.3834	1.6278
	1.5808	1.2977	1.1845	1.237	1.2591	1.2466	1.6569	1.6703	1.9045
	1.6688	1.4268	1.2583	1.2867	1.2574	1.3222	1.4911	1.677	1.8706
	1.7013	1.4357	1.3623	1.3821	1.5611	1.5207	1.677	1.6951	1.8763
	1.627	1.4794	1.3231	1.3559	1.606	1.5365	1.8488	1.7196	1.6132
			1.3968	1.408	1.4911	1.5357	1.5183	1.5777	1.6586
P	Control	Model	2.5 μM	5 μM	10 μM	20 μM	40 μM	60 μM	80 μM
1.63125	0.96895	0.773088	0.749793	0.786943	0.801655	0.745931	0.899985	0.848061	0.997885
1.63125	0.998621	0.836046	0.72613	0.758314	0.771862	0.764199	1.01572	1.02394	1.16751
1.63125	0.969073	0.795525	0.771372	0.788782	0.77082	0.810544	0.914084	1.02805	1.14673
1.63125	1.02302	0.874667	0.835126	0.847264	0.956996	0.93223	1.02805	1.03914	1.15022
1.63125	1.04294	0.880123	0.811096	0.831203	0.984521	0.941916	1.13336	1.05416	0.988935
1.63125	0.997395	0.906912	0.856276	0.863142	0.914084	0.941425	0.930759	0.967172	1.01677
