# Supplementary material for: Notoginsenoside R1 Ameliorates Cardiac Lipotoxicity Through AMPK Signaling Pathway
Source: Front Pharmacol. 2022 Mar 17;13:864326. doi: 10.3389/fphar.2022.864326 (PMC8968201; doi:10.3389/fphar.2022.864326)
Supplement: Supplementary file 5 [file DataSheet4.ZIP]

Archive with 12 entries (11 files):
- Figure 3(4)/
- Figure 3(4)/Bax.tif
- Figure 3(4)/Bax_Bcl-2.tif
- Figure 3(4)/Bcl-2.tif
- Figure 3(4)/CPT-1A.tif
- Figure 3(4)/Figure 3-4.pptx
- Figure 3(4)/GPAT.tif
- Figure 3(4)/p-AMPK_AMPK.tif
- Figure 3(4)/SPTLC1.tif
- Figure 3(4)/SPTLC2.tif
- Figure 3.pptx
- Figure 3.xlsx
