# Supplementary material for: Notoginsenoside R1 Ameliorates Cardiac Lipotoxicity Through AMPK Signaling Pathway
Source: Front Pharmacol. 2022 Mar 17;13:864326. doi: 10.3389/fphar.2022.864326 (PMC8968201; doi:10.3389/fphar.2022.864326)
Supplement: Supplementary file 5 [file DataSheet4.ZIP › Figure 3.xlsx]

## Sheet: Sheet1
p-AMPK						GPAT						SPTLC1
	Sham	Model	NGR1	Simvastatin			Sham	Model	NGR1	Simvastatin			Sham	Model	NGR1	Simvastatin
	10766898	3355884	6816786	4609844			1260420	2030154	1703814	1117242			317545	797614	509425	255676
	6778776	3869949	5633318	5050216			1497327	2216058	1921647	1474512			521080	1078320	627080	387640
	3417227	1322209	3965192	3351996			4777320	5744200	4078080	3666800			278880	1136562	353094	393750
	9424008	2250072	6875660	5881260			3197880	5352690	4543938	4526172			198405	1339875	410895	826380
	2973837	1058316	1748466	1352436			1154958	2346666	1134798	1161174			1494696	1957158	1547952	1768914
AMPKα						GAPDH						GAPDH
	Sham	Model	NGR1	Simvastatin			Sham	Model	NGR1	Simvastatin			Sham	Model	NGR1	Simvastatin
	3955662	4718622	5674974	5529063			11264537	9391446	8850946	9012908			1161000	941098	1246613	2283601
	4697967	3669093	3563421	4599996			3013100	2165550	2981150	2654350			12995030	4858484	7362221	7131733
	1622754	1736280	1636278	2838150			10812606	6354600	6929874	11958450			12503136	3684096	7886160	11054544
	386240	393960	439600	664520			9148500	5484195	5472585	9593955			9406016	6545408	6738108	10133341
	4996000	4607750	4694300	5552100			15349740	10322291	19070065	16644908			12126000	7146914	9035891	13806767
GAPDH
	Sham	Model	NGR1	Simvastatin
	4871089	4270351	4878528	6256896
	5016132	6848776	9404604	9958960
	5158495	3862604	3666094	4643914
	6631202	5145638	7440892	7276073
	6005800	5744350	4312750	4003200
SPTLC2						CPT-1A						Bcl-2
	Sham	Model	NGR1	Simvastatin			Sham	Model	NGR1	Simvastatin			Sham	Model	NGR1	Simvastatin
	433398	1140384	367668	831768			5645280	2379320	3561360	3125560			6019192	4700510	11846472	9640772
	429165	1783260	733815	1317645			2862132	1443708	4552821	3516747			7647316	4006094	6743416	6745210
	942001	1733502	1077666	989129			1265940	586908	972933	1051401			9082500	6809250	11452350	11517450
	85750	316958	164958	235996			1420302	771732	1282125	1852539
	162852	514017	258423	299054			8147352	1848183	7358358	9381630
GAPDH						GAPDH						Bax
	Sham	Model	NGR1	Simvastatin			Sham	Model	NGR1	Simvastatin			Sham	Model	NGR1	Simvastatin
	7868834	7502281	8363979	8596400			2538102	1136688	1175580	2730798			24705702	37848837	24234400	16827426
	7752472	7686094	9419604	7179036			5930460	5733855	6339600	7089300			19210940	34929846	17294746	21210924
	12503136	3684096	7886160	11054544			4059450	4038255	3528900	6916680			14149170	36012648	25091712	24184608
	9148500	5484195	5472585	9593955			3013100	2165550	2981150	2654350
	12995030	4858484	7362221	7131733			6287976	5241216	5820888	6118416
												GAPDH
													Sham	Model	NGR1	Simvastatin
													24798240	25625040	20223744	22261248
													32319888	32072496	32815056	31256736
													32991154	33814738	30895348	28738316
