# Supplementary material for: Notoginsenoside R1 Ameliorates Cardiac Lipotoxicity Through AMPK Signaling Pathway
Source: Front Pharmacol. 2022 Mar 17;13:864326. doi: 10.3389/fphar.2022.864326 (PMC8968201; doi:10.3389/fphar.2022.864326)
Supplement: Supplementary file 6 [file DataSheet1.ZIP]

Archive with 6 entries (6 files):
- BAX.tif
- Bax_Bcl-2.tif
- Bcl-2.tif
- Figure 6C.pptx
- Figure 6C.xlsx
- p-AKT_AKT.tif
