# Supplementary material for: Notoginsenoside R1 Ameliorates Cardiac Lipotoxicity Through AMPK Signaling Pathway
Source: Front Pharmacol. 2022 Mar 17;13:864326. doi: 10.3389/fphar.2022.864326 (PMC8968201; doi:10.3389/fphar.2022.864326)
Supplement: Supplementary file 6 [file DataSheet1.ZIP › Figure 6C.xlsx]

## Sheet: Sheet1
p-AKT							Bcl-2
	Control	Model	NGR1	NGR1+Compound C				Control	Model	NGR1	NGR1+Compound C
	1227096	734175	876642	615225				419551	272104	467754	273566
	1422581	758596	1083726	652395				315000	239440	440880	304040
	3664050	2545569	3592719	2856945				501921	448476	676998	564711
AKT							Bax
	Control	Model	NGR1	NGR1+Compound C				Control	Model	NGR1	NGR1+Compound C
	15283584	16576656	14572944	16092336				1108037	1966958	1454859	2365426
	10398080	14527216	9242024	9419168				1290303	1646775	1337387	1685342
	2394920	3347784	3491840	2258300				1441020	3321570	1682940	4984350
GAPDH							GAPDH
	Control	Model	NGR1	NGR1+Compound C				Control	Model	NGR1	NGR1+Compound C
	9078468	12079968	10828768	13341196				33844960	27100670	31406408	36759842
	7227654	7517790	6812778	7950474				7984154	5771847	6468705	6419040
	7694738	7722660	7204226	7879837				7227654	7517790	6812778	7950474
