# Supplementary material for: Notoginsenoside R1 Ameliorates Cardiac Lipotoxicity Through AMPK Signaling Pathway
Source: Front Pharmacol. 2022 Mar 17;13:864326. doi: 10.3389/fphar.2022.864326 (PMC8968201; doi:10.3389/fphar.2022.864326)
Supplement: Supplementary file 7 [file DataSheet10.ZIP]

Archive with 23 entries (17 files):
- Fig 5D-E/
- Fig 5D-E/Fig 5C/
- Fig 5D-E/Fig 5C/Control/
- Fig 5D-E/Fig 5C/Control/Control-DAPI.tif
- Fig 5D-E/Fig 5C/Control/Control-lipidTOX.tif
- Fig 5D-E/Fig 5C/Control/Merge.tif
- Fig 5D-E/Fig 5C/Fig 5C.tif
- Fig 5D-E/Fig 5C/Fig 5C.xlsx
- Fig 5D-E/Fig 5C/Model/
- Fig 5D-E/Fig 5C/Model/Merge.tif
- Fig 5D-E/Fig 5C/Model/Model-DAPI.tif
- Fig 5D-E/Fig 5C/Model/Model-lipidTOX.tif
- Fig 5D-E/Fig 5C/NGR1+Compound C/
- Fig 5D-E/Fig 5C/NGR1+Compound C/Merge.tif
- Fig 5D-E/Fig 5C/NGR1+Compound C/NGR1+Compound C-DAPI.tif
- Fig 5D-E/Fig 5C/NGR1+Compound C/NGR1+Compound C-lipidTOX.tif
- Fig 5D-E/Fig 5C/NGR1/
- Fig 5D-E/Fig 5C/NGR1/Merge.tif
- Fig 5D-E/Fig 5C/NGR1/NGR1-DAPI.tif
- Fig 5D-E/Fig 5C/NGR1/NGR1-LipidTOX.tif
- Fig 5D-E/Fig 5D-E.xlsx
- Fig 5D-E/NEFA.tif
- Fig 5D-E/TG.tif
