# Supplementary material for: Notoginsenoside R1 Ameliorates Cardiac Lipotoxicity Through AMPK Signaling Pathway
Source: Front Pharmacol. 2022 Mar 17;13:864326. doi: 10.3389/fphar.2022.864326 (PMC8968201; doi:10.3389/fphar.2022.864326)
Supplement: Supplementary file 7 [file DataSheet10.ZIP › Fig 5D-E/Fig 5C/Fig 5C.xlsx]

## Sheet: Results-脂滴荧光
	Area	Mean	IntDen	%Area	RawIntDen
1	2.9e-05	200.393	0.006	0.069	580939	Control
2	1.98e-05	161.632	0.003	0.047	320355
3	4.82e-05	142.864	0.007	0.115	688319
4	0.003	158.917	0.553	8.29	55259089	Model
5	0.004	168.889	0.598	8.445	59819848
6	0.004	142.638	0.511	8.544	51117956
7	0.000603	192.515	0.116	1.438	11615386	NGR1
8	0.000778	152.129	0.118	1.854	11828193
9	0.000886	130.156	0.115	2.112	11528548
10	0.000509	182.64	0.093	4.85	9288175	NGR1+Compound C
11	0.002	144.029	0.355	5.881	35524857
12	0.002	174.606	0.366	4.995	36577351
Control	Model	NGR1	NGR1+Compound C
0.069	8.29	1.438	4.85
0.047	8.445	1.854	5.881
0.115	8.544	2.112	4.995
