# Supplementary material for: Notoginsenoside R1 Ameliorates Cardiac Lipotoxicity Through AMPK Signaling Pathway
Source: Front Pharmacol. 2022 Mar 17;13:864326. doi: 10.3389/fphar.2022.864326 (PMC8968201; doi:10.3389/fphar.2022.864326)
Supplement: Supplementary file 7 [file DataSheet10.ZIP › Fig 5D-E/Fig 5D-E.xlsx]

## Sheet: Sheet1
Fig 5D
	Control	Model	NGR1	NGR1+Compound C
TG	0.337213	0.434736	0.355945	0.503895
	0.296988	0.478317	0.389743	0.491958
	0.335527	0.440654	0.249772	0.788529
	0.324688	0.452361	0.396832	0.476717
	0.284463	0.576509	0.31885	0.618116
	0.336009	0.659367	0.378697	0.666595
Fig 5E
	Control	Model	NGR1	NGR1+Compound C
NEFA	0.217824	0.242193	0.136394	0.160856
	0.162161	0.247646	0.127704	0.175001
	0.186574	0.252009	0.138399	0.165323
	0.210988	0.225833	0.110326	0.140009
	0.183645	0.22147	0.144415	0.172768
	0.16802	0.223651	0.145752	0.1549
