# Supplementary material for: Notoginsenoside R1 Ameliorates Cardiac Lipotoxicity Through AMPK Signaling Pathway
Source: Front Pharmacol. 2022 Mar 17;13:864326. doi: 10.3389/fphar.2022.864326 (PMC8968201; doi:10.3389/fphar.2022.864326)
Supplement: Supplementary file 10 [file DataSheet2.ZIP › Figure 5A-B.xlsx]

## Sheet: Sheet1
p-AMPK							GPAT						SPTLC2
	Control	Model	NGR1	NGR1+Compound C				Control	Model	NGR1	NGR1+Compound C			Control	Model	NGR1	NGR1+Compound C
	1686520	1369632	2028356	1039716				914760	1093960	890260	1578115			1763410	2148710	1671447	1727371
	2027865	984885	1476000	596420				496100	892201	590441	914751			915599	1029387	770308	999621
	3871728	2219088	3098450	537504				440847	630498	282051	500478			904084	1065912	985458	1259154
AMPKα							GAPDH						GAPDH
	Control	Model	NGR1	NGR1+Compound C				Control	Model	NGR1	NGR1+Compound C			Control	Model	NGR1	NGR1+Compound C
	999642	1231986	1029756	1072964				3360319	3239656	3173031	2726213			1820448	1842372	1514898	1890234
	707388	827156	676236	488312				6858288	5394720	6212784	6709296			1831198	2058774	1540616	1999242
	991276	807664	780468	1126320				1717120	2172160	1576320	2478336			9556065	8054910	8162010	9252854
GAPDH							SPTLC1						CPT-1A
	Control	Model	NGR1	NGR1+Compound C				Control	Model	NGR1	NGR1+Compound C			Control	Model	NGR1	NGR1+Compound C
	9916605	12504915	8343270	9210195				1905680	2566520	1349120	2571100			282711	180063	301041	262704
	1088304	1055904	942624	1671312				2070407	2596161	2008631	2944866			338143	262515	308358	214020
	5832830	5130050	6053533	6309873				1246245	1506765	986280	115480			2086777	1506791	2769509	2642573
							GAPDH						GAPDH
								Control	Model	NGR1	NGR1+Compound C			Control	Model	NGR1	NGR1+Compound C
								1717120	2172160	1576320	2478336			5672710	5869107	5958635	6164964
								3547845	4170510	4333950	4543695			9916605	12504915	8343270	9210195
								2842752	2759152	2549976	2386516			1858848	1767840	2163264	2145360
