# Supplementary material for: Notoginsenoside R1 Ameliorates Cardiac Lipotoxicity Through AMPK Signaling Pathway
Source: Front Pharmacol. 2022 Mar 17;13:864326. doi: 10.3389/fphar.2022.864326 (PMC8968201; doi:10.3389/fphar.2022.864326)
Supplement: Supplementary file 12 [file DataSheet7.ZIP]

Archive with 21 entries (17 files):
- Fig 1A-B/
- Fig 1A-B/EF.tif
- Fig 1A-B/Fig 1A-Model.tif
- Fig 1A-B/Fig 1A-NGR1.tif
- Fig 1A-B/Fig 1A-Sham.tif
- Fig 1A-B/Fig 1A-Simvastatin.tif
- Fig 1A-B/Fig 1B.xlsx
- Fig 1A-B/FS.tif
- Fig 1A-B/LVIDD.tif
- Fig 1A-B/LVIDS.tif
- Fig 1C/
- Fig 1C/20x/
- Fig 1C/20x/Fig 1C Model HE_20.0x.jpg
- Fig 1C/20x/Fig 1C NGR1 HE_20.0x.jpg
- Fig 1C/20x/Fig 1C Sham HE _20.0x.jpg
- Fig 1C/20x/Fig 1C Simvastatin HE_20.0x.jpg
- Fig 1C/40x/
- Fig 1C/40x/Fig 1C Model HE_40.0x.jpg
- Fig 1C/40x/Fig 1C NGR1 HE_40.0x.jpg
- Fig 1C/40x/Fig 1C Sham HE _40.0x.jpg
- Fig 1C/40x/Fig 1C Simvastatin HE_40.0x.jpg
