# Supplementary material for: Notoginsenoside R1 Ameliorates Cardiac Lipotoxicity Through AMPK Signaling Pathway
Source: Front Pharmacol. 2022 Mar 17;13:864326. doi: 10.3389/fphar.2022.864326 (PMC8968201; doi:10.3389/fphar.2022.864326)
Supplement: Supplementary file 12 [file DataSheet7.ZIP › Fig 1A-B/Fig 1B.xlsx]

## Sheet: Sheet1
						Sham	Model	NGR1	Simvastatin
					EF	76.2318	14.0207	37.7452	37.2973
						78.9131	15.6769	32.1279	28.621
						83.6759	11.8144	35.8151	26.0245
						79.1622	11.8374	32.4296	33.3469
						77.9155	10.1494	31.8566	37.7664
					FS	44.1026	6.28573	18.217	17.7305
						46.798	7.18562	15.3846	13.3929
						50.9677	5.35714	17.0492	12.0755
						47.0297	5.34883	15.3125	15.8824
						45.8537	4.54546	15.0602	18.3746
					LVID;d	3.61932	5.10417	4.78864	4.1125
						3.7678	6.19924	5.54962	4.9
						2.87689	6.23636	4.44792	4.91856
						3.74924	5.9858	4.66667	4.95833
						3.80492	5.71667	4.84167	5.25265
					LVID;s	2.02311	4.78333	3.91629	3.38333
						2.00454	5.75379	4.69583	4.24375
						1.41061	5.90227	3.68958	4.32462
						1.98598	5.66563	3.95208	4.17083
						2.06023	5.45682	4.1125	4.2875
